# Supplementary material for: The Elbe Estuary Microbiome Shifts With Salinity and Discharge and Depends on Fresh Organic Matter and Nutrient Availability
Source: Environ Microbiol Rep. 2026 Apr 28;18(3):e70349. doi: 10.1111/1758-2229.70349 (PMC13124656; doi:10.1111/1758-2229.70349)
Supplement: Supplementary file 1 — Figure S1: Bacterial ASV accumulation over number of samples for (A) unfiltered data and (B) 0.001% overall abundance filtered data. (C) depicts the number of ASVs, percentage zeros and total abundance of counts in the individual datasets along different abundance filter levels. Figure S2: Comparison of alpha‐diversity metrics calculated using two rarefaction approaches. Scatterplots show Observed richness, Shannon diversity and Pielou's evenness calculated using single rarefaction (phyloseq::rarefy_even_depth; x‐axis) versus the mean of 1000 independent rarefactions (vegan::rrarefy; y‐axis). The strong agreement between methods (Spearman ρ > 0.99) indicates that alpha‐diversity estimates are robust to stochastic variation introduced by subsampling. Figure S3: Longitudinal profiles of the main environmental parameters along the Elbe Estuary (Elbe‐km 750–600) during 2021 and 2022. Parameters include nitrate (μmol L−1), ammonium (μmol L−1), nitrite (μmol L−1), phosphate (μmol L−1), silicate (μmol L−1), oxygen (μmol L−1), chlorophyll a (μg L−1), suspended particulate material, particulars C (mg L−1), particulars N (mg L−1), C/N ratio and salinity (PSU). Data are grouped by season (winter, spring, and summer) and year. The grey highlighted areas are the Hamburg Port (613–628 km) and the MTZ (651–704 km). Figure S4: Principal coordinates analysis (PCoA) was performed based on the Bray–Curtis distances to visualise the composition of bacterial communities at the (ASV level). Table S1: Pairwise comparisons of Alpha Diversity Indices matrix across environmental categories. Table S2: Results of the permutational multivariate analysis of variance (PERMANOVA) including significant pairwise comparisons between levels of salinity, season, region, and year. The Bray–Curtis dissimilarity was used to calculate distance matrices, and multiple comparisons were corrected using the Benjamini–Hochberg method (FDR). Table S3: Distance‐based redundancy analysis (dbRDA) shows the relations [file EMI4-18-e70349-s001.zip]

Archive with 2 entries (2 files):
- emi470349-sup-0002-TableS1.xlsx
- emi470349-sup-0001-FigureS1-S4-TableS1-S3.docx
