# Supplementary material for: The Elbe Estuary Microbiome Shifts With Salinity and Discharge and Depends on Fresh Organic Matter and Nutrient Availability
Source: Environ Microbiol Rep. 2026 Apr 28;18(3):e70349. doi: 10.1111/1758-2229.70349 (PMC13124656; doi:10.1111/1758-2229.70349)
Supplement: Supplementary file 1 — Figure S1: Bacterial ASV accumulation over number of samples for (A) unfiltered data and (B) 0.001% overall abundance filtered data. (C) depicts the number of ASVs, percentage zeros and total abundance of counts in the individual datasets along different abundance filter levels. Figure S2: Comparison of alpha‐diversity metrics calculated using two rarefaction approaches. Scatterplots show Observed richness, Shannon diversity and Pielou's evenness calculated using single rarefaction (phyloseq::rarefy_even_depth; x‐axis) versus the mean of 1000 independent rarefactions (vegan::rrarefy; y‐axis). The strong agreement between methods (Spearman ρ > 0.99) indicates that alpha‐diversity estimates are robust to stochastic variation introduced by subsampling. Figure S3: Longitudinal profiles of the main environmental parameters along the Elbe Estuary (Elbe‐km 750–600) during 2021 and 2022. Parameters include nitrate (μmol L−1), ammonium (μmol L−1), nitrite (μmol L−1), phosphate (μmol L−1), silicate (μmol L−1), oxygen (μmol L−1), chlorophyll a (μg L−1), suspended particulate material, particulars C (mg L−1), particulars N (mg L−1), C/N ratio and salinity (PSU). Data are grouped by season (winter, spring, and summer) and year. The grey highlighted areas are the Hamburg Port (613–628 km) and the MTZ (651–704 km). Figure S4: Principal coordinates analysis (PCoA) was performed based on the Bray–Curtis distances to visualise the composition of bacterial communities at the (ASV level). Table S1: Pairwise comparisons of Alpha Diversity Indices matrix across environmental categories. Table S2: Results of the permutational multivariate analysis of variance (PERMANOVA) including significant pairwise comparisons between levels of salinity, season, region, and year. The Bray–Curtis dissimilarity was used to calculate distance matrices, and multiple comparisons were corrected using the Benjamini–Hochberg method (FDR). Table S3: Distance‐based redundancy analysis (dbRDA) shows the relations [file EMI4-18-e70349-s001.zip › emi470349-sup-0002-TableS1.xlsx]

## Sheet: Table S1_ Alpha Diversity matri
Variable	Diversity index	Comparison	Z	adj. p-value	Kruskal-Wallis	df		Variable	Diversity index	Comparison	Statistic	p_value	p_value_adj	df
Salinity	Observed	fresh water - mesohaline	-0.29706	0.38321	16.1356	3		Year*	Observed	2021-2022	2618.5	0.00363292	0.0108988	1
		fresh water - oligohaline	-1.6805	0.139291					Chao1	2021-2022	2747	0.00041847	0.00167388	1
		mesohaline - oligohaline	-1.02507	0.305329					Shannon	2021-2022	2465	0.0301573	0.0603147	1
		fresh water - polyhaline	3.15873	0.0039614					Pielou	2021-2022	2202	0.368375	0.368375	1
		mesohaline - polyhaline	2.77973	0.0108808				Wilcoxen test
		oligohaline - polyhaline	3.94956	0.000234882
	Chao1.Chao1	fresh water - mesohaline	0.454266	0.324819	16.212	3
		fresh water - oligohaline	-1.30954	0.190352
		mesohaline - oligohaline	-1.38087	0.250976
		fresh water - polyhaline	3.42045	0.00156295
		mesohaline - polyhaline	2.41234	0.0317006
		oligohaline - polyhaline	3.90219	0.000285981
	Shannon	fresh water - mesohaline	-0.811083	0.417318	13.7767	3
		fresh water - oligohaline	-1.6431	0.150542
		mesohaline - oligohaline	-0.560337	0.287625
		fresh water - polyhaline	2.75002	0.0119184
		mesohaline - polyhaline	2.84561	0.0110816
		oligohaline - polyhaline	3.57072	0.001068
	Pielou	fresh water - mesohaline	-1.08979	0.275805	11.7314	3
		fresh water - oligohaline	-1.33176	0.274407
		mesohaline - oligohaline	-0.0871367	0.465281
		fresh water - polyhaline	2.52633	0.023052
		mesohaline - polyhaline	2.87966	0.0099527
		oligohaline - polyhaline	3.14981	0.00490128
Season	Observed	Spring 2021 - Spring 2022	3.00076	0.00942585	81.1876	5
		Spring 2021 - Summer 2021	0.527219	0.299021
		Spring 2022 - Summer 2021	-2.79836	0.0154089
		Spring 2021 - Summer 2022	3.47004	0.00260193
		Spring 2022 - Summer 2022	0.645372	0.518686
		Summer 2021 - Summer 2022	3.31698	0.00409484
		Spring 2021 - Winter 2021	-1.91604	0.110721
		Spring 2022 - Winter 2021	-5.36905	4.74906e-07
		Summer 2021 - Winter 2021	-2.71824	0.0164074
		Summer 2022 - Winter 2021	-5.76016	5.46217e-08
		Spring 2021 - Winter 2022	-3.22995	0.00495251
		Spring 2022 - Winter 2022	-6.82822	6.01808e-11
		Summer 2021 - Winter 2022	-4.19123	0.000152598
		Summer 2022 - Winter 2022	-7.15566	6.2453e-12
		Winter 2021 - Winter 2022	-1.41284	0.236556
	Chao	Spring 2021 - Spring 2022	3.68647	0.00090954	86.2231	5
		Spring 2021 - Summer 2021	0.5444	0.586166
		Spring 2022 - Summer 2021	-3.55355	0.00133026
		Spring 2021 - Summer 2022	3.89428	0.000541707
		Spring 2022 - Summer 2022	0.384379	0.350349
		Summer 2021 - Summer 2022	3.77296	0.00072596
		Spring 2021 - Winter 2021	-1.45475	0.218609
		Spring 2022 - Winter 2021	-5.59742	1.30538e-07
		Summer 2021 - Winter 2021	-2.21969	0.0660997
		Summer 2022 - Winter 2021	-5.72565	6.69731e-08
		Spring 2021 - Winter 2022	-2.87002	0.0123134
		Spring 2022 - Winter 2022	-7.16916	5.28216e-12
		Summer 2021 - Winter 2022	-3.80631	0.000705292
		Summer 2022 - Winter 2022	-7.22881	3.65433e-12
		Winter 2021 - Winter 2022	-1.52183	0.256104
	Shannon	Spring 2021 - Spring 2022	2.09929	0.0715828	69.1781	5
		Spring 2021 - Summer 2021	0.228071	0.409795
		Spring 2022 - Summer 2021	-2.11539	0.0859908
		Spring 2021 - Summer 2022	2.72478	0.0225206
		Spring 2022 - Summer 2022	0.780724	0.434965
		Summer 2021 - Summer 2022	2.803	0.0202518
		Spring 2021 - Winter 2021	-2.33369	0.0588362
		Spring 2022 - Winter 2021	-4.85918	7.07233e-06
		Summer 2021 - Winter 2021	-2.8629	0.0188901
		Summer 2022 - Winter 2021	-5.4037	4.24325e-07
		Spring 2021 - Winter 2022	-3.53452	0.00204255
		Spring 2022 - Winter 2022	-6.19278	4.13793e-09
		Summer 2021 - Winter 2022	-4.20912	0.000141001
		Summer 2022 - Winter 2022	-6.6791	1.80308e-10
		Winter 2021 - Winter 2022	-1.29125	0.294926
	Pielou	Spring 2021 - Spring 2022	0.831298	0.405806	51.567	5
		Spring 2021 - Summer 2021	-0.0589803	0.476484
		Spring 2022 - Summer 2021	-1.00493	0.62986
		Spring 2021 - Summer 2022	1.58161	0.341218
		Spring 2022 - Summer 2022	0.865975	0.579756
		Summer 2021 - Summer 2022	1.83123	0.23473
		Spring 2021 - Winter 2021	-2.6858	0.0289425
		Spring 2022 - Winter 2021	-3.88063	0.000573015
		Summer 2021 - Winter 2021	-2.94717	0.0144313
		Summer 2022 - Winter 2021	-4.55046	3.47936e-05
		Spring 2021 - Winter 2022	-3.83985	0.000615545
		Spring 2022 - Winter 2022	-5.16227	1.7078e-06
		Summer 2021 - Winter 2022	-4.24094	0.00013355
		Summer 2022 - Winter 2022	-5.77617	5.73137e-08
		Winter 2021 - Winter 2022	-1.24094	0.53657
Region	Observed	A - B	-1.5307	0.566296	32.4335	6
		A - C	-3.04261	0.0175904
		B - C	-2.05178	0.221053
		A - D	-3.41303	0.00578205
		B - D	-2.54841	0.0649299
		C - D	-0.510927	0.914103
		A - E	-3.80643	0.00140989
		B - E	-3.07019	0.0171137
		C - E	-1.04849	0.883241
		D - E	-0.537909	1
		A - F	-2.78779	0.0344943
		B - F	-1.73125	0.417039
		C - F	0.207027	0.417994
		D - F	0.690117	1
		E - F	1.19958	0.806058
		A - G	-0.261873	0.793419
		B - G	1.40764	0.636955
		C - G	3.11685	0.0155373
		D - G	3.53134	0.0039279
		E - G	3.9698	0.00075529
		F - G	2.8149	0.0341546
	Chao	A - B	-1.79281	0.36502	25.5899	6
		A - C	-2.91826	0.028159
		B - C	-1.538	0.558224
		A - D	-3.15322	0.0145333
		B - D	-1.85913	0.378051
		C - D	-0.332905	1
		A - E	-3.36417	0.00729366
		B - E	-2.14549	0.207437
		C - E	-0.633167	1
		D - E	-0.301045	0.76338
		A - F	-2.37368	0.123283
		B - F	-0.860475	1
		C - F	0.584163	1
		D - F	0.894193	1
		E - F	1.17356	0.962291
		A - G	-0.144592	0.442517
		B - G	1.85281	0.3515
		C - G	3.12159	0.0152896
		D - G	3.38213	0.0071925
		E - G	3.61428	0.00316247
		F - G	2.49014	0.0957699
	Shannon	A - B	-1.13342	0.899639	29.3136	6
		A - C	-2.4227	0.0924349
		B - C	-1.74685	0.403317
		A - D	-2.93781	0.0280961
		B - D	-2.43446	0.0969407
		C - D	-0.69434	0.974938
		A - E	-3.61161	0.00304304
		B - E	-3.32481	0.00840562
		C - E	-1.58931	0.503955
		D - E	-0.893611	0.928825
		A - F	-2.65098	0.0601944
		B - F	-2.05013	0.221933
		C - F	-0.38901	1
		D - F	0.274568	0.783648
		E - F	1.13081	0.7744
		A - G	-0.116744	0.453531
		B - G	1.13945	1
		C - G	2.59558	0.0661027
		D - G	3.17317	0.0135708
		E - G	3.92695	0.000903298
		F - G	2.83434	0.036736
	Pielou	A - B	0.0521333	0.479211	24.3447	6
		A - C	-0.954028	0.680139
		B - C	-1.34797	0.888343
		A - D	-1.68215	0.508969
		B - D	-2.31106	0.156221
		C - D	-0.959392	0.843403
		A - E	-2.56317	0.088162
		B - E	-3.4654	0.00529452
		C - E	-2.10816	0.245122
		D - E	-1.14786	1
		A - F	-1.74144	0.489642
		B - F	-2.34543	0.152042
		C - F	-1.04916	1
		D - F	-0.126879	0.899036
		E - F	0.978428	0.983587
		A - G	0.825779	0.613394
		B - G	0.980649	1
		C - G	2.10269	0.230702
		D - G	2.91372	0.0321438
		E - G	3.89293	0.00103993
		F - G	2.93706	0.0314771
